# Supplementary material for: A Comprehensive Map of Insulator Elements for the Drosophila Genome
Source: PLoS Genet. 2010 Jan 15;6(1):e1000814. doi: 10.1371/journal.pgen.1000814 (PMC2797089; doi:10.1371/journal.pgen.1000814)
Supplement: Table S3 — Binding sites containing a discovered consensus motif. Number of regions containing the corresponding discovered motif (see Motif Discovery methods) for each factor at different PWM thresholds (e.g. 6 indicates matching the genome with 4−6 p-value and is the most lenient threshold). The 4 panels represent the set of regions studied (all regions versus uniquely bound regions) at different scanning windows (±100 bp and ±1000 bp around the peak centers). The numbers in each cell indicate the number of intergenic peaks that contain a motif/the total number of intergenic regions. The number after each colon indicates the enrichment of motif instances inside the considered regions (compared to the fraction of the intergenic genome the regions represent). Motifs are in general good predictors for CTCF, Su(Hw), BEAF-32, and GAF (as evidenced by the high enrichment). Within a distance of ±1,000 bp, and at a PWM p-value of 4−6, the discovered motifs are present in 75.6% of CTCF, 86.8% of BEAF-32, 84% of Su(Hw) and 88.6% of GAF binding sites. (0.03 MB XLS) [file pgen.1000814.s023.xls]

## Sheet: Sheet1
All regions: (+/- 100bp):
	6	7	8	9	10
CP190	187/5135:0.6	66/5135:0.8	21/5135:1.0	6/5135:0.9	3/5135:1.7
CTCF	380/1196:6.7	294/1196:18.4	255/1196:53.1	171/1196:92.6
GAF	794/1902:5.2	421/1902:9.2	161/1902:13.7	38/1902:12.0
Mod(mdg4)	34/891:0.7	11/891:1.0	5/891:1.6	3/891:3.1	1/891:2.2
Su(Hw)	175/456:4.5	113/456:17.2	66/456:33.8	22/456:42.5
BEAF-32	774/1792:5.8	466/1792:9.8	213/1792:13.6	89/1792:22.7
Uniquely bound regions (+/- 100bp):
	6	7	8	9	10
CP190	18/161:2.0	18/161:7.7	13/161:20.5	5/161:26.9	2/161:38.5
CTCF	103/268:7.5	83/268:22.5	70/268:61.3	44/268:102.3
GAF	322/720:5.7	177/720:10.1	72/720:16.0	16/720:12.7
Mod(mdg4)	4/8:19.0	4/8:67.0	4/8:166.1	3/8:359.4	1/8:251.4
Su(Hw)	26/55:5.7	21/55:29.5	16/55:77.0	10/55:156.2
BEAF-32	25/58:7.1	20/58:16.0	14/58:31.6	4/58:31.1
All regions: (+/- 1000bp):
	6	7	8	9	10
CP190	1417/5260:0.8	421/5260:0.8	127/5260:0.8	33/5260:0.7	8/5260:0.6
CTCF	937/1239:2.7	714/1239:5.9	619/1239:15.7	402/1239:25.6
GAF	1704/1924:2.4	1162/1924:3.8	504/1924:5.2	155/1924:5.2
Mod(mdg4)	312/917:0.8	101/917:0.8	32/917:0.8	14/917:1.2	7/917:1.9
Su(Hw)	393/468:1.8	248/468:4.5	147/468:8.3	44/468:9.3
BEAF-32	1572/1811:3.0	1073/1811:4.5	529/1811:5.8	211/1811:8.5
Uniquely bound regions (+/- 1000bp):
	6	7	8	9	10
CP190	45/167:1.1	21/167:1.6	14/167:3.8	6/167:5.2	2/167:6.2
CTCF	245/279:2.8	217/279:7.0	191/279:17.5	116/279:27.5
GAF	652/734:2.4	446/734:3.7	196/734:5.3	59/734:5.1
Mod(mdg4)	5/8:2.9	4/8:8.1	4/8:20.1	3/8:43.5	1/8:30.4
Su(Hw)	53/58:2.1	44/58:6.6	32/58:16.0	13/58:21.1
BEAF-32	52/58:2.9	38/58:5.1	25/58:8.5	7/58:7.9
