# Supplementary material for: A Comprehensive Map of Insulator Elements for the Drosophila Genome
Source: PLoS Genet. 2010 Jan 15;6(1):e1000814. doi: 10.1371/journal.pgen.1000814 (PMC2797089; doi:10.1371/journal.pgen.1000814)
Supplement: Table S4 — Binding sites overlaps. Fraction of each factor's binding sites with midpoint to midpoint distances less than 250 bases, for each other factor type studied. (0.07 MB XLS) [file pgen.1000814.s024.xls]

## Sheet: overlap.table.all.Tfs
	BEAF	CP190	CTCF	GAF	MDG4	suHw	12Syn	DmDpSyn	K27	K4	TSS	Bcd1	Bcd2	Cad1	D1	Fa2	Dl3	Ftz3	Gt2	H1	H2	Hb1	Hb2	Hkb1	Hkb2	Hkb3	Kni1	Kni2	Kr1	Kr2	Mad2	Med2	Pol2	Prd1	Prd2	Run1	Run2	Shn2	Shn3	Slp1	Sna1	Sna2	TF2B	Tll	Twi1	Twi2	Z2
BEAF	1	0.844161	0.646285	0.554777	0.60913	0.512527	0.495117	0.535669	0.528238	0.719745	0.848408	0.503609	0.501911	0.528875	0.781104	0.635881	0.895541	0.492994	0.515711	0.537155	0.569851	0.537155	0.54034	0.504883	0.509554	0.495117	0.535032	0.474522	0.574098	0.582378	0.478344	0.771125	0.649469	0.545223	0.526752	0.506369	0.50913	0.469427	0.454565	0.525053	0.508493	0.540127	0.633121	0.493843	0.693843	0.70552	0.547558
CP190	0.744476	1	0.66827	0.548925	0.680144	0.624831	0.503683	0.530287	0.522772	0.651886	0.783105	0.490756	0.485646	0.520517	0.72674	0.603187	0.821735	0.496017	0.501729	0.52217	0.551481	0.526379	0.527582	0.503232	0.502781	0.49256	0.533744	0.484443	0.558695	0.56576	0.477379	0.7075	0.622877	0.527582	0.513152	0.495416	0.505336	0.475575	0.464602	0.510897	0.503532	0.529836	0.602134	0.496468	0.652037	0.662107	0.54156
CTCF	0.726466	0.855784	1	0.557845	0.695087	0.554992	0.493502	0.527734	0.529319	0.656418	0.780032	0.50935	0.489382	0.526783	0.756577	0.622504	0.824406	0.514105	0.508399	0.535024	0.56767	0.543265	0.549287	0.508399	0.509033	0.498257	0.519493	0.485261	0.559429	0.582884	0.472583	0.718542	0.627258	0.535024	0.515689	0.483677	0.493502	0.479873	0.464025	0.517908	0.493819	0.520127	0.624723	0.515055	0.676387	0.678288	0.55626
GAF	0.572087	0.591037	0.563636	1	0.575928	0.519078	0.51114	0.49219	0.519334	0.627913	0.690397	0.515749	0.514469	0.564405	0.735467	0.707042	0.893726	0.504481	0.546735	0.559795	0.620999	0.576697	0.559283	0.523944	0.515493	0.519078	0.53726	0.498848	0.62023	0.632522	0.479641	0.719846	0.605378	0.591037	0.548271	0.520359	0.48758	0.496799	0.486556	0.536492	0.512164	0.56338	0.559027	0.51959	0.716773	0.729065	0.588988
MDG4	0.669062	0.891212	0.714146	0.59327	1	0.680823	0.496243	0.532506	0.527279	0.623652	0.734727	0.49755	0.487422	0.523032	0.729173	0.63476	0.804312	0.485789	0.50637	0.522378	0.582489	0.544267	0.540673	0.520418	0.516825	0.507677	0.534466	0.487422	0.58543	0.602091	0.477295	0.690951	0.610911	0.549494	0.519765	0.491016	0.485462	0.480889	0.465534	0.522052	0.492976	0.525319	0.576609	0.491669	0.666776	0.67527	0.563215
suHw	0.530254	0.744519	0.57527	0.541654	0.670856	1	0.522362	0.509208	0.516808	0.532593	0.560947	0.473838	0.472084	0.521193	0.566501	0.543701	0.620286	0.484654	0.504531	0.502777	0.514762	0.521777	0.514469	0.515931	0.514762	0.513885	0.525285	0.503362	0.532593	0.545162	0.484946	0.545455	0.534931	0.513593	0.501315	0.489038	0.483484	0.496346	0.455422	0.510085	0.495469	0.517685	0.5057	0.497808	0.562116	0.565332	0.508331
12Syn	0.591415	0.602784	0.564733	0.517633	0.544316	0.506729	1	0.568213	0.514385	0.604872	0.658005	0.529234	0.52065	0.52065	0.611137	0.578422	0.664269	0.496288	0.511601	0.505568	0.536195	0.531787	0.521578	0.515545	0.52181	0.514153	0.545476	0.478654	0.533643	0.540139	0.511601	0.614617	0.608353	0.537587	0.528074	0.510209	0.4942	0.492111	0.488399	0.519026	0.523434	0.548492	0.579582	0.500464	0.583063	0.592807	0.541299
DmDpSyn	0.600716	0.604806	0.542945	0.51227	0.541922	0.510736	0.535787	1	0.507669	0.616564	0.726483	0.482618	0.472904	0.509202	0.663088	0.545501	0.71728	0.489264	0.486708	0.509714	0.521984	0.521984	0.511759	0.48364	0.515337	0.473926	0.545501	0.444785	0.541411	0.538855	0.461656	0.647239	0.610429	0.519427	0.506135	0.493865	0.492843	0.448364	0.43047	0.521984	0.49591	0.511247	0.574642	0.462679	0.607362	0.609407	0.504601
K27	0.500986	0.527924	0.498029	0.528909	0.512812	0.526938	0.509527	0.49343	1	0.510184	0.560447	0.471748	0.467477	0.469777	0.590999	0.59954	0.660315	0.487516	0.514455	0.504928	0.515769	0.514126	0.502628	0.488502	0.483903	0.481603	0.504271	0.468791	0.548292	0.575887	0.456965	0.569317	0.52431	0.521025	0.488173	0.499671	0.473062	0.448095	0.478975	0.48226	0.489816	0.515112	0.503614	0.491459	0.59297	0.604796	0.513469
K4	0.641914	0.629845	0.553741	0.546216	0.542099	0.49141	0.512282	0.539117	0.512566	1	0.736618	0.506886	0.509016	0.534715	0.743433	0.643476	0.851058	0.494108	0.519097	0.539543	0.575607	0.547068	0.5465	0.504331	0.505892	0.501349	0.520233	0.482891	0.559279	0.56936	0.481045	0.748403	0.668181	0.546784	0.529178	0.515831	0.504756	0.473236	0.473378	0.512992	0.496237	0.549624	0.619622	0.500497	0.682806	0.695016	0.546926
TSS	0.628131	0.652661	0.563995	0.532281	0.532706	0.487381	0.496077	0.511721	0.492485	0.632668	1	0.486246	0.476463	0.501796	0.658994	0.578316	0.735939	0.475896	0.484072	0.508177	0.541734	0.513187	0.510682	0.48861	0.481756	0.47944	0.489082	0.451886	0.52954	0.536676	0.463891	0.663532	0.589186	0.514037	0.499669	0.47755	0.476321	0.450326	0.438368	0.489744	0.477408	0.515928	0.575102	0.473438	0.615086	0.622601	0.520607
Bcd1	0.524957	0.531842	0.537866	0.518072	0.537005	0.48537	0.52926	0.518072	0.54475	0.540448	0.569707	1	0.914802	0.814114	0.919966	0.907057	0.974182	0.567126	0.815835	0.747849	0.830465	0.837349	0.790878	0.715146	0.660929	0.651463	0.538726	0.592943	0.905336	0.913081	0.487091	0.938038	0.714286	0.771945	0.673838	0.641997	0.540448	0.623924	0.495697	0.591222	0.620482	0.811532	0.564544	0.677281	0.947504	0.962134	0.570568
Bcd2	0.526435	0.53852	0.555136	0.522659	0.541541	0.496224	0.526435	0.509063	0.555891	0.55287	0.568731	0.879909	1	0.799094	0.92145	0.91994	0.975831	0.574018	0.809668	0.75	0.829305	0.819486	0.794562	0.708459	0.651057	0.635196	0.545317	0.585347	0.902568	0.910876	0.495468	0.945619	0.709215	0.783233	0.695619	0.648036	0.546828	0.629154	0.484894	0.590634	0.623867	0.80287	0.58006	0.672961	0.966012	0.968278	0.584592
Cad1	0.542467	0.556727	0.548357	0.550527	0.553007	0.485431	0.514569	0.49597	0.549907	0.568816	0.599194	0.622133	0.625232	1	0.964352	0.877557	0.968692	0.547427	0.727526	0.685679	0.798822	0.788283	0.732796	0.607564	0.571916	0.575015	0.540608	0.546497	0.899566	0.904216	0.481711	0.925914	0.699938	0.739616	0.654681	0.603844	0.516739	0.564166	0.49256	0.590825	0.562926	0.740856	0.564166	0.581215	0.943583	0.953503	0.573156
D1	0.579868	0.58926	0.546178	0.542571	0.538147	0.500102	0.498401	0.505683	0.536786	0.611312	0.64153	0.525761	0.525352	0.595045	1	0.771524	0.949228	0.517457	0.567549	0.578371	0.640713	0.606003	0.592731	0.534336	0.519635	0.520928	0.529436	0.488124	0.692847	0.707888	0.476281	0.841557	0.657728	0.608045	0.559858	0.539917	0.499558	0.494589	0.477506	0.547676	0.520996	0.60015	0.5798	0.517866	0.815763	0.832233	0.553665
Fa2	0.542245	0.54385	0.531172	0.541603	0.521945	0.502768	0.505175	0.496911	0.541202	0.569767	0.588061	0.530129	0.535826	0.589184	0.815374	1	0.887908	0.52034	0.584049	0.592554	0.643986	0.608842	0.594961	0.542165	0.520019	0.522266	0.534302	0.511434	0.696863	0.713151	0.485597	0.796919	0.616304	0.632432	0.578352	0.549226	0.516489	0.510952	0.490251	0.556688	0.525957	0.616224	0.535987	0.538153	0.87162	0.886624	0.55075
Dl3	0.561672	0.570516	0.534544	0.541168	0.529983	0.512929	0.501586	0.510312	0.531133	0.587769	0.616285	0.513604	0.509519	0.544737	0.75228	0.687277	1	0.503966	0.542714	0.547672	0.578726	0.557547	0.553899	0.515666	0.50698	0.507575	0.538828	0.48715	0.619735	0.633854	0.471841	0.722614	0.621996	0.571587	0.534782	0.518918	0.502776	0.485722	0.475331	0.524233	0.509439	0.560839	0.553621	0.51281	0.727136	0.742524	0.533791
Ftz3	0.510046	0.582689	0.53323	0.455951	0.542504	0.544049	0.514683	0.449768	0.527048	0.520866	0.568779	0.595054	0.62442	0.715611	0.924266	0.887172	0.904173	1	0.748068	0.751159	0.812983	0.727975	0.676971	0.627512	0.550232	0.556414	0.556414	0.561051	0.829985	0.83153	0.564142	0.868624	0.622875	0.806801	0.777434	0.746522	0.644513	0.636785	0.516229	0.675425	0.604328	0.786708	0.525502	0.661515	0.890263	0.911901	0.491499
Gt2	0.516714	0.516237	0.515282	0.520057	0.526266	0.470392	0.520535	0.510029	0.536294	0.555396	0.543457	0.677173	0.675263	0.847182	0.961796	0.921681	0.972779	0.551098	1	0.697708	0.812798	0.801337	0.760745	0.655205	0.60936	0.601242	0.555396	0.563037	0.936485	0.938395	0.471347	0.952245	0.67001	0.778415	0.705349	0.638968	0.540115	0.581662	0.508118	0.622732	0.582617	0.786055	0.529131	0.646132	0.948424	0.964661	0.563037
H1	0.561466	0.557898	0.538112	0.547519	0.541031	0.497892	0.508596	0.481025	0.54687	0.58482	0.61531	0.573143	0.583523	0.696075	0.912747	0.900746	0.943561	0.540383	0.65553	1	0.945832	0.702887	0.675965	0.608174	0.567629	0.576062	0.548816	0.53649	0.819981	0.82809	0.486863	0.896205	0.656503	0.73662	0.661044	0.629257	0.522867	0.55206	0.497567	0.591632	0.563088	0.689588	0.553681	0.583847	0.91891	0.929614	0.569575
H2	0.560104	0.566893	0.545727	0.554712	0.538139	0.498802	0.512181	0.496406	0.553115	0.601637	0.628594	0.570887	0.577276	0.696486	0.931709	0.902157	0.946885	0.543331	0.650359	0.772764	1	0.70028	0.66274	0.582468	0.547324	0.557109	0.553115	0.51857	0.796326	0.808307	0.486022	0.909345	0.690296	0.711861	0.642173	0.605232	0.519369	0.542931	0.490815	0.579673	0.563099	0.695088	0.578874	0.565895	0.913339	0.922923	0.594449
Hb1	0.560363	0.574252	0.553152	0.554487	0.548077	0.486912	0.510417	0.490652	0.547543	0.590278	0.600427	0.609509	0.596955	0.743857	0.938568	0.865652	0.966079	0.514423	0.667468	0.652511	0.75187	1	0.853365	0.591079	0.557158	0.564103	0.541667	0.529113	0.842415	0.85844	0.475694	0.927618	0.71047	0.692842	0.629006	0.586538	0.511752	0.542735	0.495994	0.579327	0.564103	0.67922	0.571848	0.571314	0.90812	0.919872	0.597756
Hb2	0.558126	0.578552	0.552118	0.551817	0.547011	0.488435	0.513668	0.493241	0.536197	0.589967	0.603184	0.595374	0.598378	0.72274	0.910183	0.851006	0.955242	0.514269	0.662962	0.648243	0.73115	0.896065	1	0.596275	0.560228	0.568038	0.528687	0.520877	0.825473	0.844698	0.472815	0.89997	0.689396	0.682788	0.621508	0.578252	0.512466	0.53109	0.487834	0.572845	0.550916	0.660559	0.560529	0.564734	0.893361	0.908681	0.566837
Hkb1	0.559226	0.559795	0.542141	0.540433	0.530182	0.476082	0.513098	0.521071	0.546128	0.614465	0.591116	0.666856	0.682232	0.743166	0.941344	0.892938	0.971526	0.559795	0.727221	0.728929	0.805239	0.747153	0.727221	1	0.769932	0.800683	0.54328	0.568337	0.837699	0.849658	0.507973	0.919704	0.672551	0.750569	0.659453	0.627563	0.521071	0.590547	0.5	0.602506	0.579157	0.726651	0.573462	0.642369	0.926538	0.920843	0.592825
Hkb2	0.573614	0.563098	0.552581	0.545889	0.537285	0.488528	0.523901	0.51434	0.533461	0.604207	0.597514	0.675908	0.698853	0.73327	0.946463	0.905354	0.973231	0.583174	0.740918	0.748566	0.821224	0.765774	0.756214	0.98088	1	0.89675	0.552581	0.591778	0.83652	0.855641	0.528681	0.927342	0.652964	0.765774	0.695029	0.630975	0.533461	0.618547	0.525813	0.613767	0.607075	0.751434	0.571702	0.680688	0.934034	0.92543	0.587954
Hkb3	0.543941	0.53654	0.535615	0.53099	0.517114	0.478261	0.530065	0.506938	0.53284	0.59852	0.572618	0.703053	0.722479	0.741906	0.93247	0.903793	0.971323	0.562442	0.774283	0.743756	0.814986	0.778908	0.769658	0.988899	0.874191	1	0.526364	0.595745	0.848289	0.86494	0.521739	0.93247	0.680851	0.759482	0.691027	0.632747	0.518039	0.609621	0.511563	0.621647	0.592969	0.755782	0.576318	0.678076	0.937095	0.93802	0.59852
Kni1	0.413793	0.362069	0.465517	0.551724	0.448276	0.5	0.637931	0.448276	0.465517	0.534483	0.62069	0.896552	0.862069	1	1	0.948276	0.965517	0.603448	0.982759	0.948276	0.931034	0.982759	0.948276	0.862069	0.793103	0.810345	1	1	0.982759	0.965517	0.396552	0.982759	0.551724	0.87931	0.827586	0.775862	0.62069	0.741379	0.603448	0.637931	0.827586	0.913793	0.482759	0.913793	0.982759	0.982759	0.586207
Kni2	0.527273	0.524242	0.560606	0.5	0.536364	0.50303	0.581818	0.533333	0.533333	0.575758	0.6	0.869697	0.884848	0.969697	0.987879	0.978788	0.984848	0.642424	0.969697	0.878788	0.954545	0.972727	0.890909	0.860606	0.727273	0.760606	0.609091	1	0.969697	0.969697	0.515152	0.990909	0.693939	0.863636	0.815152	0.793939	0.59697	0.80303	0.524242	0.709091	0.772727	0.936364	0.521212	0.833333	0.969697	0.969697	0.60303
Kr1	0.526568	0.543062	0.532108	0.541425	0.524049	0.494082	0.50831	0.486779	0.548854	0.565601	0.572778	0.55515	0.555905	0.65588	0.86754	0.832788	0.910098	0.510199	0.625031	0.616973	0.679552	0.663183	0.639008	0.554772	0.533871	0.537522	0.536767	0.512465	1	0.952027	0.477713	0.839335	0.638756	0.662931	0.600478	0.570637	0.504029	0.509947	0.480358	0.562075	0.531982	0.641148	0.532611	0.539411	0.861118	0.870939	0.548351
Kr2	0.534681	0.544511	0.53195	0.544293	0.523758	0.498416	0.507155	0.495139	0.545822	0.569306	0.57586	0.548116	0.55041	0.64118	0.853632	0.806445	0.89787	0.508465	0.615401	0.609285	0.668924	0.648498	0.627635	0.549317	0.528891	0.526925	0.530857	0.504533	0.890442	1	0.480721	0.819661	0.634735	0.653304	0.595958	0.5645	0.49929	0.509011	0.478536	0.556636	0.52769	0.628837	0.538831	0.529328	0.838995	0.850573	0.551283
Mad2	0.512545	0.523297	0.580645	0.548387	0.530466	0.451613	0.483871	0.53405	0.594982	0.623656	0.620072	0.605735	0.602151	0.763441	0.896057	0.863799	0.860215	0.623656	0.702509	0.770609	0.867384	0.724014	0.666667	0.641577	0.580645	0.587814	0.62724	0.551971	0.795699	0.78853	1	0.820789	0.734767	0.738351	0.741935	0.770609	0.598566	0.648746	0.523297	0.655914	0.659498	0.83871	0.591398	0.602151	0.817204	0.874552	0.623656
Med2	0.587826	0.599239	0.555205	0.545572	0.539906	0.498624	0.505423	0.512951	0.53853	0.631132	0.664643	0.540473	0.538692	0.613324	0.907722	0.80654	0.974583	0.525903	0.590821	0.597539	0.66521	0.62587	0.6147	0.542739	0.527845	0.522827	0.531488	0.500324	0.715558	0.730452	0.484135	1	0.686336	0.631536	0.581512	0.547758	0.512789	0.50429	0.477902	0.555852	0.526469	0.61559	0.603772	0.527845	0.854946	0.868464	0.565323
Pol2	0.560978	0.568756	0.521808	0.522641	0.540606	0.495416	0.495694	0.51477	0.541717	0.596074	0.626076	0.523845	0.517548	0.555237	0.721456	0.642189	0.795537	0.499861	0.550236	0.528938	0.579406	0.560422	0.55357	0.505973	0.518752	0.500417	0.5169	0.475137	0.604037	0.60663	0.479211	0.714974	1	0.571534	0.542735	0.521808	0.51977	0.506991	0.44819	0.533383	0.523474	0.550144	0.582091	0.504676	0.686267	0.699046	0.538013
Prd1	0.524731	0.536974	0.528648	0.527669	0.520323	0.50808	0.506121	0.487267	0.541136	0.547992	0.56905	0.565132	0.572723	0.665524	0.86239	0.885651	0.896425	0.567091	0.640304	0.677522	0.733839	0.664789	0.639079	0.578844	0.550196	0.539422	0.518119	0.528648	0.79334	0.802155	0.496327	0.855534	0.613859	1	0.779138	0.623898	0.529138	0.530607	0.515426	0.591087	0.535015	0.65573	0.522772	0.561214	0.884917	0.888834	0.557786
Prd2	0.527038	0.536606	0.535358	0.531198	0.518719	0.509567	0.510815	0.470882	0.553661	0.553661	0.581531	0.574043	0.592346	0.713394	0.90807	0.93178	0.93178	0.590682	0.691764	0.723378	0.794925	0.707987	0.658902	0.594426	0.574875	0.554908	0.517887	0.537438	0.853577	0.856489	0.510399	0.90807	0.653494	0.989601	1	0.669717	0.547421	0.559484	0.53411	0.625208	0.547837	0.701331	0.542013	0.585691	0.913062	0.927621	0.578619
Run1	0.525048	0.527584	0.523145	0.542169	0.535828	0.49461	0.520609	0.49461	0.559924	0.563094	0.561192	0.615726	0.644895	0.729233	0.954344	0.95371	0.957514	0.618897	0.717185	0.764743	0.844008	0.73811	0.693722	0.636652	0.575143	0.56246	0.53773	0.551046	0.885859	0.887762	0.51617	0.941027	0.637286	0.833862	0.780596	1	0.590361	0.609385	0.509195	0.658846	0.589727	0.771084	0.542169	0.619531	0.936588	0.948003	0.577045
Run2	0.569853	0.466912	0.496324	0.455882	0.488971	0.4375	0.529412	0.441176	0.613971	0.536765	0.477941	0.591912	0.613971	0.716912	0.992647	0.985294	0.970588	0.720588	0.75	0.856618	0.882353	0.753676	0.738971	0.702206	0.613971	0.628676	0.522059	0.591912	0.970588	0.948529	0.525735	0.948529	0.566176	0.919118	0.900735	0.981618	1	0.661765	0.507353	0.753676	0.599265	0.878676	0.481618	0.683824	0.977941	0.981618	0.540441
Shn2	0.530717	0.508532	0.556314	0.510239	0.547782	0.464164	0.510239	0.488055	0.568259	0.540956	0.575085	0.764505	0.795222	0.911263	0.988055	0.986348	0.988055	0.679181	0.885666	0.843003	0.953925	0.887372	0.851536	0.78157	0.677474	0.686007	0.590444	0.656997	0.953925	0.964164	0.537543	0.97099	0.667235	0.906143	0.866894	0.790102	0.624573	1	0.59727	0.699659	0.715017	0.897611	0.518771	0.750853	0.976109	0.979522	0.568259
Shn3	0.49	0.51	0.6	0.525	0.505	0.445	0.47	0.495	0.62	0.475	0.575	0.74	0.735	0.825	0.99	0.99	0.98	0.715	0.825	0.845	0.94	0.83	0.795	0.755	0.65	0.73	0.595	0.7	0.925	0.925	0.605	0.975	0.645	0.86	0.845	0.735	0.675	0.895	1	0.7	0.72	0.86	0.535	0.69	0.975	0.97	0.565
Slp1	0.56409	0.570811	0.535766	0.513682	0.512722	0.50168	0.532405	0.49688	0.548248	0.582333	0.591455	0.557369	0.555929	0.640903	0.893903	0.858857	0.924148	0.559289	0.634181	0.635622	0.736438	0.673548	0.620739	0.582333	0.570331	0.544887	0.518963	0.542007	0.774844	0.786846	0.487758	0.884782	0.644743	0.699952	0.644263	0.62506	0.55977	0.537686	0.50168	1	0.539126	0.663946	0.549688	0.56073	0.87518	0.895823	0.542487
Sna1	0.534861	0.5249	0.554781	0.526892	0.528884	0.469124	0.499004	0.518924	0.553785	0.568725	0.582669	0.667331	0.678287	0.793825	0.935259	0.922311	0.930279	0.571713	0.761952	0.737052	0.843625	0.787849	0.73008	0.692231	0.634462	0.60259	0.544821	0.561753	0.878486	0.88247	0.49502	0.928287	0.671315	0.782869	0.706175	0.650398	0.537849	0.628486	0.4751	0.630478	1	0.98506	0.518924	0.641434	0.930279	0.940239	0.562749
Sna2	0.543415	0.546739	0.538222	0.52285	0.536145	0.492314	0.505193	0.508101	0.543623	0.580183	0.583299	0.565642	0.570004	0.672206	0.828833	0.825093	0.861446	0.526381	0.63253	0.624221	0.702742	0.658704	0.631907	0.584545	0.552763	0.549647	0.551724	0.519319	0.740964	0.745742	0.493145	0.809514	0.636269	0.662235	0.615704	0.592231	0.517241	0.526797	0.47071	0.564811	0.591816	1	0.537806	0.568135	0.826548	0.843997	0.539053
TF2B	0.67621	0.698937	0.631346	0.549882	0.589433	0.502066	0.506494	0.535124	0.531877	0.702184	0.836482	0.532468	0.535714	0.59268	0.90732	0.700413	0.960153	0.519481	0.5366	0.583825	0.644038	0.615407	0.595336	0.526269	0.523022	0.513577	0.506789	0.483176	0.637544	0.650826	0.498524	0.92621	0.83353	0.598878	0.563164	0.524793	0.500295	0.489079	0.460449	0.540732	0.521842	0.571724	1	0.501181	0.806671	0.821724	0.592385
Tll	0.507692	0.508974	0.501282	0.512821	0.515385	0.462821	0.535897	0.494872	0.539744	0.594872	0.582051	0.757692	0.771795	0.89359	0.952564	0.946154	0.979487	0.583333	0.860256	0.789744	0.875641	0.882051	0.835897	0.769231	0.673077	0.697436	0.544872	0.601282	0.958974	0.957692	0.505128	0.975641	0.679487	0.821795	0.751282	0.696154	0.541026	0.642308	0.521795	0.65641	0.641026	0.853846	0.537179	1	0.965385	0.962821	0.583333
Twi1	0.554333	0.562351	0.530148	0.534257	0.53313	0.50762	0.504174	0.508084	0.536311	0.586337	0.602438	0.532269	0.530148	0.588789	0.802346	0.809767	0.893984	0.517691	0.578717	0.579314	0.629473	0.606083	0.592897	0.538563	0.52286	0.520872	0.523655	0.500928	0.675788	0.688113	0.476875	0.783461	0.630003	0.613835	0.564471	0.546713	0.509807	0.506295	0.479327	0.547509	0.521402	0.599589	0.548768	0.526305	1	0.979724	0.545388
Twi2	0.552304	0.558974	0.530013	0.534639	0.530073	0.50724	0.500511	0.507721	0.532116	0.583729	0.59881	0.527008	0.526107	0.582287	0.785736	0.787118	0.875263	0.515832	0.573274	0.571592	0.61996	0.599351	0.585051	0.53548	0.519378	0.519618	0.521841	0.498648	0.664604	0.678423	0.477798	0.763564	0.625368	0.603857	0.55657	0.541188	0.50682	0.500571	0.475335	0.54227	0.517275	0.59875	0.544794	0.523403	0.932164	1	0.538124
Z2	0.58213	0.606711	0.561061	0.602419	0.539212	0.51112	0.48888	0.48927	0.553648	0.635973	0.678112	0.548966	0.509169	0.611003	0.850956	0.775654	0.923917	0.490441	0.551307	0.588763	0.694499	0.648849	0.606711	0.528287	0.522044	0.528677	0.522825	0.481467	0.676941	0.69879	0.493562	0.833008	0.705423	0.626609	0.569645	0.548576	0.503316	0.509169	0.493952	0.541163	0.538432	0.572376	0.60359	0.520874	0.800234	0.808428	1
